# Supplementary material for: Heterogeneity in Dyadic Coping Among Infertile Couples and Its Association with Depression and Fertility Quality of Life: A Latent Profile Analysis
Source: Healthcare (Basel). 2026 Apr 14;14(8):1031. doi: 10.3390/healthcare14081031 (PMC13116404; doi:10.3390/healthcare14081031)
Supplement: Supplementary file 1 [file healthcare-14-01031-s001.zip]

Archive with 1 entries (1 files):
- healthcare-4201088-supplementary.pdf
